# Supplementary material for: Identification of a basement membrane-related gene signature for predicting prognosis and estimating the tumor immune microenvironment in breast cancer
Source: Front Endocrinol (Lausanne). 2022 Dec 1;13:1065530. doi: 10.3389/fendo.2022.1065530 (PMC9751030; doi:10.3389/fendo.2022.1065530)
Supplement: Supplementary file 1 [file Table_1.xls]

gene	conMean	treatMean	logFC	pValue	fdr
ACAN	0.561914095663717	1.90076121360775	1.75815580632873	7.73485336062139e-42	5.32157911210752e-41
ADAMTS18	1.67374213467257	0.935055709024346	-0.83995305000199	2.22366235297637e-36	1.03370249922145e-35
ADAMTS2	6.84572257185841	10.3917969371253	0.602170412592986	7.41770456126156e-05	9.04854740806375e-05
ADAMTS3	1.45810957934513	0.939901914663661	-0.633517030212488	1.35357225200215e-39	8.02808370152999e-39
AGRN	13.2448838496106	21.2275421665095	0.680502146180108	9.72631901599772e-10	1.42985202628343e-09
ANG	11.1711126243186	7.41980863403697	-0.590318999450025	8.76675968951636e-20	1.93318290589335e-19
BGN	29.0015359013363	261.965229625804	3.17517412553749	2.9059680707896e-54	4.99826508175811e-53
COL12A1	11.5251253320531	41.3901464018025	1.84450491197158	4.14032026630502e-20	9.49513447739285e-20
COL17A1	42.9537015713097	5.42724257439405	-2.98449116468223	3.95009442348337e-40	2.4264865744255e-39
COL18A1	13.6193211632832	20.2967026382299	0.575590573140746	1.65957772221889e-05	2.16248006228522e-05
COL4A6	2.47760563839823	1.26044540812624	-0.97501293717725	2.2596419428523e-33	8.44909596023034e-33
COL5A1	7.44761371680531	38.6494963222074	2.37559946105249	2.29216974479576e-36	1.03750841080229e-35
COL6A1	75.1917532677257	124.835295925544	0.731379552762154	5.4610488029497e-05	6.7575567921392e-05
COL6A3	27.5757092170708	55.1218420683931	0.999226110173555	2.33914719027016e-10	3.56047182943777e-10
COL8A2	8.47717642972566	13.0532849632101	0.622757199845222	0.0205710297266565	0.0223937791961071
CTSA	13.930288233469	21.2447823308323	0.608883452959094	7.68013107513497e-19	1.59154523484725e-18
CTSB	72.2267751593097	109.106813873182	0.5951355405085	7.31017210401402e-18	1.47923482575343e-17
CTSD	97.750840888708	291.285129665113	1.57525103446233	1.70725683655801e-29	5.4379291831107e-29
DCN	162.808264900858	38.5367627942056	-2.07886664829326	9.33592256693467e-49	7.64656515006078e-48
DDR2	24.9888240486106	4.34586717465464	-2.52356702475054	3.61121664600543e-53	4.14086175408623e-52
ECM1	7.88256430455752	34.9769307678395	2.14966675873755	1.09444876045417e-08	1.53044867315542e-08
EFEMP1	84.165834836	21.4225346080857	-1.97410554089665	8.75222467066532e-53	8.85519201973197e-52
EFEMP2	11.7290620057168	8.26524797246348	-0.504957634296912	1.29368278452904e-16	2.44520262570324e-16
FBLN1	55.6467987253363	26.923916289459	-1.04741041769465	5.26119104999894e-19	1.1171911859257e-18
FBLN5	31.7752326250354	9.05861631073219	-1.81054008433913	2.529656834386e-54	4.83445528349324e-53
FBN1	27.4059528599646	16.7739147885077	-0.70826986339111	0.00166002978426634	0.00195565152666993
FBN2	0.614063997504425	1.44285736779621	1.23246776507627	5.98533218057658e-34	2.33972076149812e-33
FN1	14.1758888716726	237.868765669637	4.06865474071496	6.5695845760553e-51	5.64984273540756e-50
FREM1	2.92140490246903	0.871035054417493	-1.74585964173483	2.5835693084208e-59	1.11093480262094e-57
GPC3	49.5007860446814	8.56292182785122	-2.53127637449275	2.04772766735147e-56	5.87015264640755e-55
GPC4	4.80042041849557	11.7528221532534	1.29177455936296	8.77394639053208e-11	1.35956646772209e-10
HSPG2	25.8180494583805	14.7132052527241	-0.811268439744177	1.06032414179036e-12	1.77063837269847e-12
ITGA6	34.8762204303894	17.5219228741506	-0.993082595843977	7.28917458073583e-36	3.21471289201683e-35
ITGA7	23.2285241895664	2.33388973397295	-3.31508918951791	7.74903396595177e-57	2.66566768428741e-55
ITGB2	7.3471617331062	12.2825639823643	0.741352816261235	9.07460557671289e-10	1.34554496482295e-09
ITGB4	29.0943084860354	19.128804169899	-0.604990269541792	3.46039160080481e-14	6.0733403605962e-14
LAMA1	1.47621464172566	0.935676103007214	-0.6578213917683	1.11050624068717e-21	2.76821845504628e-21
LAMA2	11.3638012571858	3.73073005458792	-1.60691562582215	2.3027654395529e-41	1.52336790616576e-40
LAMA3	13.2623152422743	3.76646716893327	-1.81604879405504	4.1241461768891e-41	2.62723386083306e-40
LAMA4	21.1986441372478	7.84081513827683	-1.43489644199725	1.63661669437893e-27	5.02675127559243e-27
LAMB2	55.0293175114602	36.2483409240424	-0.602285471173773	1.39025236632678e-20	3.23139739200279e-20
LAMB3	40.1509001107257	12.1584941526195	-1.72346777078142	2.05167626117389e-36	9.80245324783081e-36
LAMC2	26.7005917016549	9.8841124825789	-1.43368837933945	2.37927313219516e-25	6.93618608029775e-25
LAMC3	1.83447607866372	1.03959201420559	-0.819350635478332	6.8920766021588e-17	1.31715241730146e-16
LOXL1	4.71101593209734	14.2014615139152	1.59192929318367	2.80333224652836e-32	1.02590031149549e-31
MMP1	0.0235132322123894	15.6478173502538	9.37827284964425	4.09558468380127e-30	1.40888113122764e-29
MMP14	29.7319042812832	86.4410426206023	1.53970460503579	2.67012682357302e-27	8.05722480095718e-27
MPZL2	8.83189355713274	6.0374441970523	-0.548784835261142	3.67289849828986e-13	6.38119739096824e-13
ROBO3	2.35027213458407	1.10122611319026	-1.09371708818019	2.78745869475901e-53	3.42459211070393e-52
ROBO4	9.62087848476106	2.94864833342471	-1.7061148612694	3.96263676007576e-54	5.88100273180116e-53
SERPINF1	113.140407665363	46.8864905752489	-1.2708700710119	2.4773342196903e-24	6.76351564740844e-24
TENM3	2.61793232628319	1.60341218397385	-0.707282461898389	6.54853362369553e-20	1.46278932892939e-19
TLL1	1.96323526168142	1.04615667665014	-0.908134134998002	2.84013614158591e-35	1.19147174720189e-34
VCAN	7.0058050509646	25.7890525665239	1.88013602438976	8.30639095427318e-26	2.46327455885343e-25
ADAMTS1	31.470907465469	6.69476026091073	-2.23291448069532	4.10302516172174e-54	5.88100273180116e-53
ADAMTS19	0.527331992168142	0.869203463692516	0.72098239876162	0.0145354856115186	0.016340545916217
ADAMTS4	2.34775458827434	3.94998728737331	0.750566399292089	1.13841866680432e-17	2.25066678954417e-17
ADAMTS5	12.2439968156637	1.85264145889991	-2.72441896558258	6.54140568603128e-66	1.12512177799738e-63
ADAMTS7	1.00795137402655	1.65069117533454	0.711644192957594	2.41919606199745e-21	5.77919059254946e-21
ADAMTS8	1.54027291720354	0.93066623696844	-0.726850226468025	3.72964107769384e-22	9.57460097557225e-22
ADAMTS9	3.97581496457522	2.05100225875473	-0.954921534425045	6.76832632330665e-42	4.85063386503643e-41
CCDC80	50.2734275666991	14.1006205267349	-1.83403740038892	9.22864856939917e-29	2.88605009806665e-28
COL14A1	34.2779011644248	10.9853052943595	-1.6417038114658	3.86977175791151e-38	2.08000231987744e-37
COL15A1	27.9540126017345	17.2215147111551	-0.698843346693628	1.11381267838885e-17	2.2276253567777e-17
COL8A1	4.51484252759292	10.5697286223823	1.22719076183646	2.05539506560827e-14	3.68258282588148e-14
CSPG4	6.72272469618584	4.47295112148963	-0.587819077379469	7.40127158941684e-09	1.04345796178664e-08
EGFLAM	6.04022150250442	2.18496989388909	-1.46698805460158	1.68208998676378e-59	9.64398259077901e-58
EVA1B	5.73185282806195	18.4632490408837	1.68758297896153	2.13769946159279e-15	3.91153518504213e-15
EVA1C	6.73246720469027	3.65255628203336	-0.882228793456818	1.67888714613379e-30	5.89323651295943e-30
FBLN2	63.8438621074071	26.437215432028	-1.2719776978984	1.75091105755562e-15	3.23824410644695e-15
FMOD	79.7976858873097	36.2125516262543	-1.13985707299472	1.8226964538491e-34	7.2907858153964e-34
GPC1	7.05136292070796	11.7046539781208	0.731108244549337	1.0618597115923e-10	1.63071312851675e-10
GPC2	0.719881388115044	1.20739010362759	0.74606075692115	3.29746434957304e-10	4.93185972283968e-10
HAPLN1	0.499322484610619	1.30103183003607	1.38161248020053	3.61811159955663e-37	1.88580362158709e-36
HMCN2	1.1977696790177	0.705376820072137	-0.763884444588065	1.06549499155867e-29	3.52432958746329e-29
ITGA1	6.82254650788496	3.24195338286745	-1.07344697807606	3.74977285628173e-38	2.08000231987744e-37
ITGA10	2.45521723014159	1.58062386011993	-0.635356583972369	9.62441416330364e-16	1.79934699574807e-15
ITGA2	9.85353361315044	6.79836024814698	-0.535454374752776	2.09614114739003e-08	2.90755062379907e-08
ITGA9	5.97779483615929	2.79175056555455	-1.09844333626312	1.87908262545863e-47	1.40522700686471e-46
ITGAX	1.89957288207965	3.28048441676375	0.788233802078983	1.38971088518766e-21	3.40640974106094e-21
ITGB1	89.4204392330354	52.192950416697	-0.776749674003033	1.61343869081475e-24	4.4759912067764e-24
ITGB8	4.15882586153097	2.79804235616682	-0.571758475806182	2.10954464333033e-11	3.3288227399341e-11
LAD1	7.58146329215929	18.6626847135645	1.29960830567789	1.23158500803149e-07	1.65494235454231e-07
LAMC1	50.3840590727876	23.0384763619414	-1.12892204605124	7.22243424711987e-37	3.65370203089593e-36
LOXL2	7.27714186512389	11.6485857691001	0.678710969979677	2.62292048340446e-05	3.31722296430564e-05
LOXL4	7.61019749650442	2.72313184811001	-1.48266705818012	5.18647016293348e-53	5.57545542515349e-52
LUM	116.79972398346	193.945078030545	0.731611298485121	6.65210250301055e-05	8.17258307512725e-05
MMP17	1.30667191720354	2.25304071491794	0.785976434148326	5.37304163199631e-08	7.27687528112886e-08
MMRN2	21.1007129789735	5.84268164818485	-1.85258915944387	1.61100602380809e-55	3.95847194421416e-54
NELL2	0.747233037743363	7.70630988270956	3.36641005209443	2.83459479078058e-10	4.27675705275666e-10
NID2	3.72114913353097	5.3119508532651	0.513493587864859	4.11898497730674e-05	5.1712804094654e-05
NPNT	5.55746654712389	27.7486243861199	2.31991698872115	4.6092384988758e-20	1.04314344974558e-19
NTN4	51.5836266676018	25.6486501825753	-1.00803030483992	1.40613425357748e-21	3.40640974106094e-21
OGN	34.7740350106991	6.70835114070604	-2.37398036797091	5.15193874197277e-52	4.66386033483851e-51
PAPLN	3.31402800746903	2.25118296551488	-0.557902478102176	9.48112581036702e-23	2.47083884755019e-22
PODN	22.1171921375221	9.98988343571776	-1.14662849199459	1.22204974493792e-18	2.50229233487288e-18
POSTN	29.7372997861327	184.752249047498	2.63524636837316	2.03912716972873e-33	7.79399718207426e-33
PTN	90.1394092699319	14.9893058306195	-2.58822442314152	9.93534266425252e-35	4.06875937678913e-34
PXDNL	0.763896965752212	2.0789259444743	1.44438840129208	1.88965112839901e-05	2.42552234391515e-05
RECK	8.0610015099469	2.72374860831921	-1.56536553810459	1.52486570063435e-52	1.45709389171727e-51
SDC1	20.7512605039646	92.885489446183	2.16225426320876	1.97351147784545e-35	8.48609935473543e-35
SLIT2	5.06881732466372	2.25519523269973	-1.16839683822899	1.37091311668595e-38	7.85990186899945e-38
SLIT3	16.9922505209469	3.46570026370784	-2.29365815006212	5.66080621701593e-54	7.48968207174415e-53
SPARCL1	217.121774915938	62.1079920867511	-1.80565358738061	1.02578802991606e-59	8.82177705727812e-58
SPOCK1	4.42109067155752	7.13345168143643	0.690198003504026	2.34006019959837e-05	2.98141003208089e-05
SPON1	14.6596725383097	9.95140772534536	-0.558880348776824	8.06771387319534e-13	1.36043802567608e-12
TENM2	2.4449765899292	1.07405768179711	-1.18674917707206	8.30333634903982e-31	2.97536219173927e-30
THBS2	20.2291543726991	50.1454192924581	1.30968190583115	6.70995660724334e-13	1.15411253644585e-12
TIMP1	70.6213056609026	174.625340319573	1.306087527949	7.03412504374363e-25	1.98339263528509e-24
TIMP2	104.463096477752	61.6314402102822	-0.761254963913694	2.56372900756854e-19	5.51201736627236e-19
TINAGL1	21.0692452180885	6.52136654453472	-1.69189241589759	1.74582268461282e-54	3.75351877191756e-53
UNC5A	0.725385682159292	2.24271290990081	1.62842477814861	4.68561164812268e-08	6.39623177362779e-08
VWA1	8.37469355283186	18.0147454984788	1.10506996500473	5.00122139083953e-24	1.32340012188369e-23
